# Supplementary material for: Per-fraction positional and dosimetric performance of prone breast tangential radiotherapy on Halcyon™ linear accelerator assessed with daily rapid kilo-voltage cone beam computed tomography: a single-institution pilot study
Source: Radiat Oncol. 2020 Nov 7;15:258. doi: 10.1186/s13014-020-01700-6 (PMC7648956; doi:10.1186/s13014-020-01700-6)
Supplement: Supplementary file 1 — Additional file 1: Parallel slopes model: effect of clinically relevant predictors on dose-volume metrics deviation from planned, effect size per unit. [file 13014_2020_1700_MOESM1_ESM.xlsx]

## Sheet: Sheet1
Fitted Equation:
Y, Outcome	Xn, Predictors	Bn, Estimated Slope [95% CI]	Wald Test P-Value
PTV ΔV90% [%]	Couch Shift [cm]
	LAT	0.0135 [-0.0225, 0.0494]	N.S
	LNG	-0.011 [-0.0683, 0.0462]	N.S
	VRT	-0.0872 [-0.147, -0.0271]	0.0048
	MAG	0.0279 [-0.0322, 0.0879]	N.S
	Breast Residual Shift [cm]
	LAT	0.0939 [-0.203, 0.391]	N.S
	LNG	-0.765 [-1.12, -0.407]	<0.0001
	VRT	0.203 [-0.153, 0.559]	N.S
	MAG	-0.496 [-0.953, -0.0399]	0.033
	Δ Breast Separation [cm]	0.091 [0.0144, 0.168]	0.02
	Δ PTV Eval Vol [cc]	-0.00385 [-0.00526, -0.00243]	<0.0001
	1-DSC	-0.0929 [-3.14, 2.95]	N.S
	Δ Body Weight since Sim [%]	0.0363 [0.00383, 0.0687]	0.029
PTV ΔV105% [%]	Couch Shift [cm]
	LAT	0.225 [-0.839, 1.29]	N.S
	LNG	0.628 [-1.07, 2.32]	N.S
	VRT	1.73 [-0.0467, 3.51]	N.S
	MAG	1.76 [-0.0176, 3.54]	N.S
	Breast Residual Shift [cm]
	LAT	-5.41 [-14.2, 3.38]	N.S
	LNG	2.51 [-8.09, 13.1]	N.S
	VRT	-1.67 [-12.2, 8.86]	N.S
	MAG	1.15 [-12.4, 14.7]	N.S
	Δ Breast Separation [cm]	-10.1 [-12.4, -7.84]	<0.0001
	Δ PTV Eval Vol [cc]	-0.0879 [-0.13, -0.046]	<0.0001
	1-DSC	144 [54, 234]	0.002
	Δ Body Weight since Sim [%]	-0.285 [-1.25, 0.675]	N.S
BODY ΔV105% [cc]	Couch Shift [cm]
	LAT	-3.92 [-14.7, 6.88]	N.S
	LNG	9.12 [-8.06, 26.3]	N.S
	VRT	16.2 [-1.84, 34.2]	N.S
	MAG	15 [-3.06, 33]	N.S
	Breast Residual Shift [cm]
	LAT	-57.5 [-147, 31.7]	N.S
	LNG	-17.9 [-125, 89.6]	N.S
	VRT	-51.9 [-159, 55]	N.S
	MAG	17.1 [-120, 154]	N.S
	Δ Breast Separation [cm]	-83.2 [-106, -60.2]	<0.0001
	Δ PTV Eval Vol [cc]	-0.862 [-1.29, -0.437]	0.00011
	1-DSC	1.01e+03 [101, 1.91e+03]	0.03
	Δ Body Weight since Sim [%]	-0.677 [-10.4, 9.07]	N.S
Global ΔDmax [%]	Couch Shift [cm]
	LAT	-0.14 [-0.375, 0.0936]	N.S
	LNG	-0.134 [-0.507, 0.239]	N.S
	VRT	0.229 [-0.162, 0.62]	N.S
	MAG	0.514 [0.123, 0.905]	0.011
	Breast Residual Shift [cm]
	LAT	0.341 [-1.59, 2.28]	N.S
	LNG	0.981 [-1.35, 3.31]	N.S
	VRT	-0.0136 [-2.33, 2.3]	N.S
	MAG	0.976 [-2.0, 3.95]	N.S
	Δ Breast Separation [cm]	-0.15 [-0.649, 0.349]	N.S
	Δ PTV Eval Vol [cc]	-0.0186 [-0.0278, -9.36e-03]	0.00012
	1-DSC	34.3 [14.5, 54.2]	0.00086
	Δ Body Weight since Sim [%]	0.0685 [-0.143, 0.28]	N.S
