# Supplementary material for: Per-fraction positional and dosimetric performance of prone breast tangential radiotherapy on Halcyon™ linear accelerator assessed with daily rapid kilo-voltage cone beam computed tomography: a single-institution pilot study
Source: Radiat Oncol. 2020 Nov 7;15:258. doi: 10.1186/s13014-020-01700-6 (PMC7648956; doi:10.1186/s13014-020-01700-6)
Supplement: Supplementary file 2 — Additional file 2: Parallel slopes model: effect of clinically relevant predictors on dose-volume metrics deviation from planned, estimation of per-patient intercepts and overall regression coefficient. [file 13014_2020_1700_MOESM2_ESM.xlsx]

## Sheet: Sheet1
Fitted Equation:
Y, Outcome	i, Predictors	B0i, Intercepts [ 95% CI ]	Wald Test P-Value
PTV ΔV90% [%]	Patient
	P1	-0.23 [-0.452, -0.00798]	0.042
	P2	-0.522 [-0.826, -0.218]	0.00095
	P3	-0.0976 [-0.285, 0.0898]	N.S
	P4	-0.01 [-0.205, 0.185]	N.S
	P5	-0.456 [-0.703, -0.209]	0.00039
	P6	0.24 [0.0197, 0.461]	0.033
	P7	-0.0933 [-0.277, 0.0906]	N.S
	P8	-0.0195 [-0.206, 0.167]	N.S
		R2 = 0.86 (R2_adj = 0.84)	RMSE = 0.166, N = 126
PTV ΔV105% [%]	Patient
	P1	-15.2 [-21.8, -8.67]	<0.0001
	P2	19.2 [10.2, 28.2]	<0.0001
	P3	-15.5 [-21.1, -10]	<0.0001
	P4	-1.77 [-7.56, 4.01]	N.S
	P5	8.51 [1.2, 15.8]	0.023
	P6	-4.88 [-11.4, 1.64]	N.S
	P7	6.1 [0.654, 11.5]	0.028
	P8	-7.12 [-12.6, -1.59]	0.012
		R2 = 0.95 (R2_adj = 0.94)	RMSE = 4.91, N = 126
BODY ΔV105% [cc]	Patient
	P1	-110 [-176, -43]	0.0015
	P2	138 [46.5, 229]	0.0034
	P3	-108 [-165, -52.1]	0.00023
	P4	15.9 [-42.8, 74.6]	N.S
	P5	208 [134, 282]	<0.0001
	P6	-2.58 [-68.8, 63.6]	N.S
	P7	60.7 [5.45, 116]	0.032
	P8	-58 [-114, -1.97]	0.043
		R2 = 0.92 (R2_adj = 0.9)	RMSE = 49.8, N = 126
Global ΔDmax [%]	Patient
	P1	-4.25 [-5.7, -2.8]	<0.0001
	P2	-0.212 [-2.19, 1.77]	N.S
	P3	-0.782 [-2.0, 0.439]	N.S
	P4	-1.23 [-2.5, 0.0439]	N.S
	P5	1.08 [-0.527, 2.69]	N.S
	P6	-0.462 [-1.9, 0.974]	N.S
	P7	-0.236 [-1.43, 0.962]	N.S
	P8	-2.43 [-3.64, -1.21]	0.00014
		R2 = 0.8 (R2_adj = 0.76)	RMSE = 0.0108, N = 126
